# Supplementary material for: Aseptic bone-flap resorption after cranioplasty - incidence and risk factors
Source: PLoS One. 2020 Jan 30;15(1):e0228009. doi: 10.1371/journal.pone.0228009 (PMC6992164; doi:10.1371/journal.pone.0228009)
Supplement: S1 Data — (XLS) [file pone.0228009.s001.xls]

## Sheet: ABFR
Sex	Age	Diagnosis	BF_Size	Radiation	Chemotherapy	Carcinoma	Infection	Side	Anticoagulation	Epilepsy	Hypertension	Diabetes	CRP_preOp	PLT	WBC	Time Implantation	BF-Infection	Bleeding after Implantation	ABFR	Hydrocephalus	BF_Dislocation	Hygroma	VP-Shunting	Follow-up	Fixation	Craniofix	Miniplate	BF-pieces	KPS	GOS
m	14.611	Mx	69.7159	1	1	0	0	r	0	0	0	0	0	154	4.4	3.1	0	0	0	0	0	0	0	140	2	4	0	1	0.8	4
m	50.337	ICB	67.8742	0	0	0	0	l	0	0	0	0	6.5	412	10	3.26667	0	0	0	0	0	0	0	3600	2	4	0	1	0.7	3
w	55.1945	SAB	86.6631	0	0	0	0	r	0	0	0	0	0	417	6.6	3.06667	0	0	0	0	0	0	0	7	2	4	0	1	0.8	4
w	78.5973	MI	84.78	0	0	1	0	r	1	0	1	0	26.2	406	6.8	1.86667	0	0	0	0	0	0	0	6	1	0	6	1	0.6	3
w	13.0192	SHT	78.0213	0	0	0	0	r	0	0	0	0	0	222	7.6	6.4	0	0	0	0	0	0	0	217	2	3	0	1	0.9	4
w	71.1041	GBM	58.6532	1	1	0	0	l	0	0	0	0	2.6	122	3.9	9.56667	0	0	0	0	0	0	0	5	1	0	5	1	0.8	4
w	51.4685	MI	102.598	0	0	0	0	l	0	1	0	0	1	354	6.3	2.5	0	0	0	0	0	0	0	208	2	4	0	1	0.5	3
m	21.0877	ICB bei AVM	94.5382	0	0	0	0	l	0	1	0	0	0	340	8.5	2.83333	1	0	0	0	0	0	0	345	1	0	6	1	1	5
w	67.9534	MI	92.1113	0	0	0	0	r	0	0	1	0	1.4	290	4.6	3.1	0	0	0	0	0	0	0	6	2	3	0	1	0.6	3
w	59.1068	SAB	67.4956	0	0	0	0	r	0	0	1	0	0.8	249	9.1	4.23333	0	0	0	0	0	0	0	5	1	0	4	1	0.7	4
m	55.7808	SHT	76.0689	0	0	0	0	l	0	0	0	0	64.5	439	10.2	2.63333	0	0	0	1	0	0	1	42	2	5	0	1	0.3	2
m	55.7808	SHT	61.7487	0	0	0	0	r	0	0	0	0	64.5	439	10.2	2.63333	0	0	0	1	0	1	1	42	2	5	0	1	0.3	2
m	34.7589	SHT	72.967	0	0	0	0	l	0	0	0	0	2.4	255	7.2	3.36667	0	0	0	0	0	0	0	3	2	4	0	1	1	5
w	59.6	SAB	108.623	0	0	0	0	l	0	0	1	0	17.8	288	9.8	31.5667	0	0	0	0	0	0	0	3	1	0	4	1	0.5	3
w	41.8822	ICB	62.2054	0	0	0	0	r	0	0	0	0	0	270	8.6	4.66667	0	0	0	0	0	0	0	11	2	4	0	1	0.5	3
m	47.3562	MI	79.3989	0	0	0	0	l	0	0	1	1	1	256	6.4	3.33333	0	0	0	0	0	0	2	55	2	5	0	1	0.4	2
m	76.8192	SHT	43.2044	0	0	0	0	r	0	0	0	0	12.9	524	11.2	6.46667	0	0	0	1	0	0	3	2	2	3	0	1	0.4	2
m	42.4685	Encephalitis	66.2948	0	0	0	0	l	0	1	0	0	0	156	7.4	3.66667	1	0	1	0	0	0	0	1473	2	3	0	1	0.7	3
w	74.2795	SHT	82.4495	0	0	0	0	r	1	0	1	0	1.1	344	7.4	8.33333	0	0	0	0	0	0	0	5	2	4	0	1	1	5
w	61.6685	MI	118.25	0	0	0	0	r	0	0	1	1	7.9	358	6.7	4.86667	1	0	0	0	0	0	0	260	2	4	0	1	0.7	3
w	47.2986	MI	80.3664	0	0	0	0	l	0	0	0	0	10.8	244	9.2	8.36667	0	0	0	0	0	0	0	7	2	4	0	1	0.6	2
m	35.4192	SAB	89.4181	0	0	0	0	l	0	0	0	0	1.7	375	5.7	2.06667	0	0	0	0	0	0	1	528	1	0	7	1	0.5	3
m	35.4192	SAB	70.0851	0	0	0	0	r	0	0	0	0	1.7	375	5.7	2.06667	0	0	0	0	0	0	1	528	1	0	7	1	0.5	3
w	51.4164	SAB	81.3476	0	0	0	0	l	0	0	0	0	0	205	5.1	3.33333	0	0	0	0	0	0	0	2965	3	4	2	2	0.7	3
w	40.9479	SHT	63.5578	0	0	0	0	r	0	0	0	0	0	337	4.5	3.23333	0	0	1	0	0	0	0	2167	2	5	0	1	1	5
w	42.4548	SAB	70.5542	0	0	0	0	r	0	0	1	1	6.3	249	5.6	25.2	0	0	0	0	0	0	0	1402	2	3	0	1	0.7	3
w	37.8301	MI	93.0787	0	0	0	0	r	0	0	1	0	3.7	466	11.2	7.3	0	0	0	0	0	0	0	79	2	4	0	1	0.5	3
w	59.3616	MI	92.5684	0	0	0	0	l	0	0	1	1	36.5	285	12.8	3.83333	0	0	0	0	0	0	0	7	1	0	4	1	0.6	3
w	81.7562	aSDH	38.9216	0	0	0	0	l	0	1	1	0	16.7	198	12.9	4.53333	0	0	0	0	0	0	0	4	3	1	3	1	0.3	2
m	44.1781	ICB	98.5872	0	0	0	0	l	0	0	1	0	25.1	246	7.3	2.93333	0	0	0	0	0	0	0	3	2	4	0	2	0.3	3
m	54.7726	ICB	86.3591	0	0	0	0	l	0	0	0	0	9.3	379	12.9	7.5	0	0	0	0	0	0	1	1597	2	4	0	1	0.5	3
w	56.3753	MI	94.1637	0	0	0	0	r	0	0	1	1	9.9	325	9.4	6.63333	0	0	0	0	0	0	0	7	2	4	0	1	0.6	3
w	45.1178	MI	105.071	0	0	0	0	r	0	0	0	0	1.4	182	5.9	2.4	0	0	0	0	0	0	0	26	1	0	6	1	0.7	3
m	71.537	MI	80.0896	0	0	0	0	l	1	0	1	0	10.9	359	8.1	2.56667	0	0	0	0	0	0	0	14	1	0	4	1	0.5	3
m	84.0082	SHT	78.162	0	0	1	0	r	1	0	1	0	7.8	161	8.6	5.4	0	0	0	0	0	0	0	7	1	0	4	1	0.4	2
m	59.7973	aSDH	73.2082	0	0	0	0	r	1	0	1	0	12.7	347	8.7	10.7667	0	0	0	0	0	1	0	4	2	4	0	1	0.5	3
w	42.9288	ICB	75.1242	0	0	0	0	l	0	0	0	0	7.5	273	9.2	8.1	0	0	0	0	0	0	0	843	2	4	0	1	0.4	2
m	7.31233	Encephalitis	100.401	0	0	0	0	l	0	0	0	0	0	314	7.3	4.2	0	0	0	0	0	0	0	972	3	3	1	1	0.6	3
m	45.1096	MI	99.4681	0	0	0	0	l	0	0	1	0	2.7	182	4.4	4.96667	0	0	1	0	0	0	0	545	1	0	4	1	0.7	3
m	58.937	MI	105.942	0	0	0	0	r	0	0	1	0	58.5	223	11.5	3.46667	1	0	0	0	0	0	0	234	2	5	0	1	0.7	3
w	55.0466	SAB	58.3118	0	0	0	0	l	0	0	1	0	7.8	456	7.3	3.5	0	0	0	0	0	0	1	7	2	4	0	1	0.3	2
m	63.7123	SHT	75.5787	0	0	0	0	r	1	0	1	0	1.5	237	7.9	1.96667	0	0	0	0	0	0	0	4	1	0	6	1	0.5	3
w	47.2986	ICB	69.5408	0	0	0	0	l	0	0	1	0	0	348	8.5	3.83333	0	0	0	0	0	0	0	1	2	3	0	1	0.5	3
m	49.0575	SHT	109.367	0	0	0	0	r	0	0	0	0	0	298	8.9	2.9	0	0	0	0	0	0	0	241	2	3	0	3	1	5
w	21.6219	SHT	77.3187	0	0	0	0	l	0	0	0	0	0	303	7.5	6.56667	0	0	0	0	0	0	0	58	2	4	0	1	0.6	3
w	56.6603	MI	90.1814	0	0	1	0	l	0	0	0	0	41.1	254	11.5	2.73333	0	0	0	0	0	0	0	3	2	4	0	1	0.4	2
m	48.1096	SHT	97.2323	0	0	0	0	l	0	1	1	0	54.8	209	9.3	10.5	1	0	0	0	0	0	0	4042	2	4	0	1	0.5	3
m	33.7425	ICB	99.7399	0	0	0	0	r	0	0	0	0	47.9	71	1.9	1	0	0	0	0	0	0	0	325	2	4	0	1	0.9	4
m	61.663	SHT	68.6893	0	0	0	0	l	0	0	1	0	31.4	66	7.6	5.36667	0	0	0	0	0	0	0	7	3	3	1	1	0.6	3
w	59.1151	SHT	66.1494	0	0	0	0	l	0	0	0	0	0	286	7.8	9.1	0	0	0	0	0	0	0	9	2	4	0	1	0.4
w	59.1151	SHT	69.5865	0	0	0	0	r	0	0	0	0	0	286	7.8	9.1	0	0	0	0	0	0	0	9	2	3	0	1	0.4	2
m	69.0329	Mx	65.0432	1	0	1	0	r	0	0	1	0	2.1	288	10.5	11.1667	0	0	0	0	0	0	0	89	1	0	7	1	0.7	3
w	75.5671	MI	86.1039	0	0	0	0	l	0	0	0	0	10.9	500	28.8	3.56667	0	0	0	0	0	0	0	7	2	3	0	1	0.5	3
w	78.5534	SHT	34.8093	0	0	0	0	r	0	0	0	0	17	529	8.2	3.03333	0	0	0	0	0	0	0	14	2	3	0	1	0.4	3
w	55.8301	MI	88.0351	1	1	0	0	l	0	0	0	0	5.2	199	4.8	2.66667	0	0	0	0	0	0	0	6	2	4	0	1	0.4	3
m	84.9014	SHT	36.3989	0	0	0	0	r	0	0	1	0	13.9	97	8.8	2.73333	0	0	0	0	0	0	0	24	2	9	0	4	0.9	4
w	68.4685	ICB	78.1097	0	0	0	0	l	0	0	1	1	2.5	255	7.4	4.1	0	0	0	0	0	0	0	27.4	1	0	7	1	0.5	3
m	61.6603	SHT	99.2695	0	0	0	0	l	0	0	0	0	11.1	458	13.2	1.23333	0	0	0	0	0	1	0	19	2	7	0	1	0.4	2
m	50.0658	SHT	108.207	0	0	0	0	r	0	0	0	0	0	177	5	2.83333	1	0	0	0	1	0	1	2643	2	6	0	1	1	5
m	63.1041	ICB bei AVM	84.921	0	0	0	0	l	0	0	1	0	1.4	266	8.3	4.1	0	0	0	0	0	0	0	4	2	4	0	1	0.7	3
m	56.3233	MI	114.323	0	0	0	0	l	0	0	0	0	8	708	17.1	4.3	0	0	0	0	0	0	0	9	2	4	0	1	0.6	3
m	41.1534	SHT	64.7267	0	0	0	0	r	0		0	0	6.1	166	7.6	3.4	0	0	0	0	0	0	0	5	1	0	5	1	0.7	4
w	67.1041	SHT	95.424	0	0	0	0	l	1		1	1	5.9	248	14.5	5.56667	0	0	0	0	0	1	0	7	2	4	0	1	0.6	3
m	48.5507	MI	97.8075	0	0	0	0	r	0		1	0	13.8	278	7.8	4.43333	0	0	0	0	0	1	0	62	2	4	0	1	0.6	4
w	73.9014	ICB	62.5931	0	0	0	0	l	1		0	0	11.1	310	9.5	5	0	0	0	0	0	0	0	8	1	0	6	1	0.5	3
m	22.4466	SHT	80.531	0	0	0	0	l	0		0	0	2.1	285	8	4.83333	0	0	0	0	0	0	0	192	1	0	5	1	0.9	4
m	65.9068	MI	77.3368	0	0	1	0	l	0		1	0	7	115	8.4	10.9667	1	0	0	0	0	0	0	619	2	3	0	1	0.4	3
w	54.3781	SHT	56.5187	0	0	0	0	l	0		0	0	0	225	9.2	6.93333	0	0	0	0	0	0	0	7	1	0	6	2	0.3	2
m	75.7726	SHT	56.6556	0	0	0	0	r	0		1	1	14.9	505	12.4	4.56667	0	0	0	0	0	0	0	6	1	0	3	1	0.4	2
m	28.8082	AVM	61.1338	0	0	0	0	l	0		0	0	2.9	256	8.1	3.83333	0	0	0	0	0	0	0	1132	2	3	0	1	0.9	4
m	69.8027	aSDH o. Trauma	58.1833	0	0	0	0	r	1		1	0	0	221	7.8	3.5	0	1	0	0	0	0	0	2906	2	5	0	1	0.9	5
m	65.9425	MI	93.5739	0	0	0	0	l	0		1	0	1.7	409	7.9	4.66667	0	0	0	0	0	0	0	165	3	3	8	2	0.7	3
m	48.3699	MI	90.0008	0	0	0	0	r	0		1	0	0	332	5.3	2.46667	0	0	0	0	0	0	0	3	2	4	0	1	0.7	3
m	54.411	SAB	79.6737	0	0	0	0	l	0		0	0	0	227	8.9	2.43333	0	0	0	0	0	0	0	4	3	3	3	2	0.4	3
m	91.3836	SHT	62.1362	0	0	0	0	r	1		1	0	31.3	492	10.1	4.93333	0	0	0	0	0	0	0	5	2	3	0	1	0.5	2
m	50.1014	SHT	41.605	0	0	0	0	r	0		0	0	1	259	10.9	6.7	1	0	0	0	0	0	0	5	1	0	4	1	0.9	5
m	67.6521	ICB	78.7231	0	0	0	0	r	1		1	0	12.3	247	15.6	4.26667	0	0	0	0	0	0	0	8	2	3	0	1	0.7	3
m	63.0329	MI	89.7764	0	0	0	0	r	0		0	0	9.7	395	7.7	4.83333	0	0	0	0	0	0	0	3169	3	3	2	1	0.7	3
m	18.8137	SHT	112.663	0	0	0	0	l	0		0	0	0.7	260	4.5	4.2	0	0	0	0	0	0	0	105	2	4	0	1	0.6	3
w	49.6356	SAB	82.5595	0	0	0	0	r	0		1	0	1.9	158	7.6	3.86667	0	0	0	0	0	0	0	838	2	4	0	1	1	5
w	56.137	SAB	106.169	0	0	0	0	l	0		1	0	4.9	261	7.4	2.8	0	0	0	0	0	1	0	3	2	4	0	1	0.3	2
w	49.2822	SAB	86.1605	0	0	0	0	l	0		0	0	7.6	350	12.3	3.5	0	0	0	0	0	0	0	8	2	6	0	1	0.5	3
w	77.0712	SHT	55.644	0	0	0	0	r	0		1	0	6.8	288	12.3	3.16667	0	0	0	0	0	0	0	99	1	0	6	1	0.6	3
w	62.811	MI	78.0521	0	0	0	0	l	1		1	1	16	312	15.7	6	0	0	0	0	0	1	0	95	2	3	0	1	0.5	2
m	44.5589	SHT	83.9374	0	0	0	0	l	0		0	0	60	298	4.3	1.73333	0	0	0	1	0	1	1	601	2	4	0	1	0.4
m	44.5589	SHT	88.4189	0	0	0	0	r	0		0	0	60	298	4.3	1.73333	0	0	0	1	0	1	1	601	2	3	0	1	0.4	2
m	62.9425	ICB	78.9049	0	0	0	0	l	0		1	1	31.3	349	10.5	3.63333	0	0	0	0	0	0	0	17	1	0	6	1	0.5	2
m	39.5562	MI	107.067	0	0	0	0	r	0		0	0	4.6	262	7.4	3.53333	0	0	0	0	0	0	0	6	2	5	0	1	0.7	3
m	58.1589	SHT	96.8048	0	0	0	0	r	0		0	0	6.9	293	8.5	4.16667	0	0	1	0	0	0	0	570	2	4	0	1	0.8	3
m	44.8055	aSDH o. Trauma	50.8834	0	0	0	0	l	1		0	0	0	252	8.2	10.1667	1	0	0	0	0	0	0	113	2	4	0	1	0.9	4
m	23.4795	SAB	65.6112	0	0	0	0	l	0		0	0	7.5	363	12.8	6.9	0	0	0	0	0	1	1	377	1	0	5	1	0.3	2
m	64.0384	ICB	85.7421	0	0	0	0	l	0		1	0	1.6	327	7.3	3.03333	0	0	0	0	0	0	0	2	2	5	0	1	0.5	3
w	45.0822	SAB	82.4878	0	0	0	0	r	0		0	0	28.8	394	7.6	9.83333	1	0	0	0	1	0	0	2486	2	4	0	2	0.3	2
w	14.389	SHT	58.7959	0	0	0	0	l	0		0	0	0	270	8	2.13333	0	0	0	0	0	1	2	164	2	3	0	1	0.3	2
w	14.389	SHT	67.5167	0	0	0	0	r	0		0	0	0	270	8	2.13333	0	0	0	0	0	1	2	164	2	3	0	1	0.3	2
m	70.3397	MI	100.02	0	0	0	0	r	0		1	1	23.9	375	8.8	2.9	0	0	0	0	0	1	0	10	2	3	0	1	0.6	3
m	56.3342	SHT	93.5268	0	0	0	0	r	0		0	0	0	313	8.7	3.2	0	0	0	0	0	0	0	14	2	6	0	2	0.6	4
w	35.8411	SAB	78.1581	0	0	0	0	l	0		0	0	0.7	263	6	3.4	0	0	0	0	0	0	0	2070	2	5	0	1	0.5	3
m	62.1781	MI	97.1654	0	0	1	0	r	0		1	0	2.2	275	6.4	2.2	0	0	0	0	0	1	0	1192	1	0	6	1	0.3	2
m	60.5945	SAB	86.7999	0	0	0	0	r	0		0	0	0	284	11.1	3.73333	0	0	0	0	0	0	0	348	2	4	0	1	0.5	3
m	37.1452	SHT	176.596	0	0	0	0	r	0		1	0	6.2	184	4.5	5.33333	1	0	0	0	0	0	0	22	1	0	6	1	0.6	3
m	81.4219	SHT	81.1973	0	0	0	0	r	0		0	0	15.7	201	9.1	1.26667	0	0	0	0	0	0	0	5	1	0	7	2	0.3	2
m	54.3233	MI	94.37	0	0	0	0	r	0		1	0	0	298	9.6	8.23333	0	0	0	0	0	0	0	43	2	4	0	1	0.6	3
w	66.0438	SHT	70.2262	0	0	0	0	r	0		0	0	17.7	256	7	16.1667	0	0	0	0	0	0	0	6	2	5	0	1	0.4	2
m	68.263	MI	100.071	0	0	0	0	r	1		0	0	0	284	7.3	4.7	0	0	0	0	0	0	0	4	2	5	0	1	0.5	3
m	48.6356	MI	68.9688	0	0	0	0	l	0		1	1	124.9	415	16.3	7.13333	0	0	0	0	0	0	0	208	2	3	0	1	0.6	3
m	24.0932	SHT	92.4553	0	0	0	0	r	0		0	0	7	287	7	2.2	1	0	0	0	0	0	0	2898	1	0	3	4	0.6	3
m	55.0658	ICB bei AVM	94.2371	0	0	0	0	r	0		1	0	1.9	303	7.3	4	0	0	0	0	0	0	0	888	3	4	2	2	0.6	3
m	45.0301	SAB	77.3817	0	0	0	0	l	0		0	0	7.8	208	10.7	5.86667	0	0	0	0	0	0	0	91	2	4	0	1	1	5
m	48.8767	SHT	99.5845	0	0	0	0	l	0		0	0	0.8	204	5.4	3.63333	0	0	0	0	0	0	0	5	3	1	4	2	1	5
w	42.9151	Meningeom	87.7942	0	0	0	0	l	0		1	1	2.6	280	11.4	4.2	0	0	0	0	0	0	0	2019	1	0	6	1	1	5
w	27.6301	MI	87.0726	0	0	0	0	r	0		0	0	132.4	325	10.9	2.06667	0	0	0	1	1	1	2	9	2	6	0	1	0.3	2
m	55.0548	MI	101.138	0	0	0	0	l	1		1	0	6.3	357	5.1	3.6	0	0	0	0	0	0	0	144	2	4	0	1	0.5	3
w	78.4192	MI	44.0264	0	0	0	0	r	1		1	0	7.7	346	10	3.43333	0	0	0	0	0	0	0	6	1	0	5	1	0.5	3
m	47.0055	SHT	123.565	0	0	0	0	r	0		0	0	29.5	392	10	3	0	0	0	0	0	0	1	32	1	0	14	4	0.3	2
w	66.9315	MI	83.8444	0	0	0	0	r	0		1	0	10.8	326	5.2	3.73333	0	0	0	0	1	0	0	10	2	4	0	1	0.6	3
w	45.0247	Meningeom	76.7355	1	0	0	0	l	0		0	0	2.4	255	9.8	2.53333	0	0	0	0	0	0	0	296	1	0	6	1	0.9	4
m	49.8959	ICB	39.0892	0	0	0	0	r	0		1	0	27.8	419	6.8	29.0333	0	0	0	0	0	0	0	5	1	0	5	1	0.4	3
w	53.0932	MI	75.5221	0	0	0	0	l	0		1	0	0	435	9.6	4.26667	0	0	0	0	0	0	0	4	2	5	0	1	0.7	4
m	69.0466	SHT	72.0108	0	0	0	0	l	1		1	0	0	261	6	5.83333	0	0	0	0	0	0	0	10	2	5	0	2	0.6	3
m	23.2329	Encephalitis	106.87	0	0	0	0	l	0		0	0	16.7	309	8.9	0.633333	0	0	0	0	0	0	0	119	2	4	0	1	0.8	3
w	50.8247	SAB	103.871	0	0	0	0	l	0		0	0	3.6	240	5.4	10.1	0	0	0	0	0	0	1	27	2	3	0	2	0.4	3
m	45.6603	SHT	87.714	0	0	0	0	l	0		0	0	1.3	227	9.4	2.66667	0	0	0	0	0	0	0	239	2	4	0	1	1	5
m	43.0219	SHT	84.7549	0	0	0	0	l	0		0	0	2.6	221	7.7	2.33333	0	0	0	0	0	0	0	408	2	4	0	1	0.5	2
w	43.7863	SHT	96.3709	0	0	1	0	l	1		0	0	1.6	316	10.8	3.9	0	0	0	0	0	0	0	5	1	0	5	1	0.6	3
w	52.9808	SAB	108.273	0	0	0	0	l	0		0	0	0.4	126	5.1	3.3	0	0	0	0	0	0	0	5	1	0	5	1	0.6	3
w	41.7479	SAB	69.1958	0	0	0	0	r	0		0	0	8	323	9.6	3.56667	0	0	0	0	0	0	0	1183	2	4	0	1	0.7	3
m	55.7973	Meningeom	20.2221	0	0	0	0	l	0		1	1	10.2	357	7.2	11.8333	1	0	0	0	0	0	0	616	2	3	0	1	0.9	4
w	49.8082	MI	94.117	0	0	0	0	l	0		0	0	0.9	261	6.5	6.53333	0	0	0	0	0	0	0	178	2	5	0	1	0.6	3
m	55.9534	ICB	79.1158	0	0	0	0	l	0		0	0	16.5	405	7.7	2.93333	0	0	0	0	1	0	0	14	2	3	0	1	0.4	2
w	49.8521	MI	78.4914	0	0	0	0	l	0		0	0	25.1	186	7	3.93333	0	0	0	0	0	0	0	115	3	3	3	1	0.4	3
w	67.5863	ICB	92.619	0	0	0	0	r	0		1	0	4.7	465	8.4	3.2	0	0	0	0	0	0	0	14	3	3	5	2	0.6	3
w	73.1918	MI	71.582	0	0	0	0	r	1		1	0	5.6	302	6.8	3.53333	0	0	0	0	0	0	0	6	1	0	4	1	0.5	3
m	52.4712	ICB bei AVM	42.0562	0	0	0	0	r	0		1	0	2.5	324	8.3	2.56667	0	0	0	0	0	0	0	518	1	0	4	1	1	5
m	36.8712	SHT	59.8005	0	0	0	0	l	0			0	0	488	8.8	4.43333	0	0	0	0	0	0	0	5	2	4	0	1	0.8	4
m	36.8712	SHT	56.9444	0	0	0	0	r	0		0	0	0	488	8.8	4.43333	0	0	0	0	0	0	0	5	2	4	0	1	0.8	4
m	20.0986	SHT	42.4957	0	0	0	0	r	0		0	0	40	369	10.6	0.733333	0	0	1	0	0	0	0	1463	1	6	0	4	0.8	4
m	19.3397	SHT	124.098	0	0	0	0	l	0		0	0	0	374	5.9	5.13333	0	0	1	0	0	0	0	2692	1	0	6	1	1	5
w	73.8795	SHT	68.8734	0	0	0	0	r	0		0	0	3.4	254	8.3	3.1	0	0	0	0	0	0	0	24	2	4	0	1	0.8	4
w	44.4082	SAB	57.0008	0	0	0	0	l	0		0	0	0	244	6.2	3.13333	0	0	0	0	0	1	0	5	3	2	3	1	0.7	3
m	68.1918	MI	87.0497	0	0	0	0	l	1		1	1	0	226	9.4	6.2	0	0	0	0	0	0	0	754	3	4	1	1	0.6	3
w	69.9151	MI	81.1269	0	0	0	0	r	1		1	1	0	311	10.1	2.86667	0	0	0	0	0	0	0	6	2	4	0	1	0.5	2
w	15.1973	SHT	59.5043	0	0	0	0	l	0		0	0	0.3	323	6.9	2.4	0	0	0	0	0	0	0	259	1	0	5	2	1	5
w	63.5945	MI	84.4484	0	0	0	0	l	0		1	0	2.2	184	8.5	4.33333	0	0	0	0	0	0	0	6	1	0	6	1	0.3	2
m	59.7425	SHT	75.5014	0	0	0	0	l	1		0	0	1.9	405	8.6	6.73333	0	0	0	0	0	0	0	311	2	4	0	1	1	5
m	59.5726	MI	72.5378	0	0	0	0	r	0		1	1	19.6	184	7.3	29.3667	0	0	0	1	0	0	3	7	2	4	0	1	0.3	2
m	23.0301	SHT	81.0892	0	0	0	0	r	0		0	0	207.1	375	10.6	0.6	0	0	0	0	0	0	0	6	2	7	0	3	0.3	2
m	56.389	SAB	94.0092	0	0	0	0	r	0		0	0	6.8	407	8.8	3.2	0	0	0	0	0	0	0	7	1	0	8	2	0.5	3
m	21.1699	ICB bei AVM	89.3437	0	0	0	0	l	0		0	0	5.6	281	10	11.1333	0	0	0	0	0	0	0	3517	2	4	0	1	0.4	4
m	10.126	SHT	89.3163	0	0	0	0	l	0		0	0	0	239	5.7	3.43333	0	0	0	0	0	0	1	216	3	2	2	1	0.3	2
m	10.126	SHT	72.4847	0	0	0	0	r	0		0	0	0	239	5.7	3.43333	0	0	0	0	0	0	1	216	3	2	4	1	0.3	2
w	67.8247	MI	86.7469	0	0	0	0	r	0		1	1	0	217	6.7	13.5333	0	0	0	0	0	0	0	11	2	4	0	1	0.5	3
m	79.5425	aSDH nach cSDH	51.2707	0	0	0	0	r	1		1	1	1	213	5.7	3.2	0	0	0	0	0	0	0	218	3	3	3	2	0.8	3
m	49.5014	MI	94.5798	0	0	0	0	l	0		1	1	0	313	8.7	2.83333	0	0	0	0	0	0	0	9	2	4	0	1	0.5	3
m	72.7342	SHT	113.181	0	0	0	0	l	0		1	0	16.2	142	11.8	1.13333	0	0	0	0	0	1	0	91	1	0	4	2	0.3	2
m	40.2	SHT	106.499	0	0	0	0	l	0		0	0	18.1	270	5.1	3.4	0	0	0	0	0	0	0	237	2	4	0	1	1	5
w	2.82192	MI	95.6014	0	0	0	0	r	0		0	0	0	237	8.6	5.86667	0	0	0	0	0	0	0	848	1	0	6	1	0.3	2
w	57.3397	ICB	59.1501	0	0	0	0	l	1		1	0	2.1	281	7.9	21.0333	0	0	0	0	0	0	0	10	1	0	6	1	0.4	2
m	24.7671	SHT	57.0315	0	0	0	0	l	0		0	0	0	358	8.5	4.36667	0	0	1	0	0	0	0	637	2	4	0	2	1	5
m	73.5151	MI	105.968	0	0	0	0	r	0		1	0	6.7	374	11.8	4.2	0	0	0	0	0	0	0	13	2	5	0	1	0.6	3
w	40.1315	Meningeom	35.0757	0	0	0	0	l	0		0	0	0	323	5.4	5.73333	1	0	0	0	0	1	0	280	1	0	4	1	1	5
m	54.9178	SHT	76.2186	0	0	0	0	l	0		0	0	6.7	214	7.5	5.46667	0	0	0	0	0	0	0	1008	2	3	0	1	0.4	2
m	54.9178	SHT	66.2111	0	0	0	0	r	0		0	0	6.7	214	7.5	5.5	0	0	0	0	0	0	0	1008	2	4	0	1	0.4	2
m	77.7616	SHT	106.625	0	0	0	0	l	1		1	0	49.8	418	9.6	3.83333	0	0	0	0	0	1	0	12	2	5	0	1	0.4	2
m	23.0986	SHT	102.311	0	0	0	0	r	0	1	0	0	0	213	8.4	8.26667	0	0	0	0	0	0	0	6	2	4	0	1	0.8	4
m	44.3151	ICB bei AVM	82.0975	0	0	0	0	l	0		1	1	40.2	262	8.6	4.16667	0	0	0	0	0	0	0	7	2	4	0	1	0.3	2
m	71.5918	MI	87.1394	0	0	0	0	l	1	0	1	0	1.1	281	6.2	8.3	0	0	0	0	0	1	0	5	2	4	0	1	0.5	3
w	75.3397	ICB	87.5834	0	0	0	0	l	0		0	0	5.4	196	5.9	2.1	0	0	0	0	0	0	0	106	3	2	6	1	0.4	2
m	74.9918	ICB	86.7464	0	0	0	0	l	1		0	1	1.8	202	6.4	11.2	0	0	0	0	0	0	0	5	2	4	0	1	0.8	4
m	17.5014	SHT	84.4252	0	0	0	0	r	0	0	0	0	94.1	945	20	1.1	0	0	0	0	0	1	0	8	2	5	0	1	0.3	2
m	28.8603	SHT	37.0116	0	0	0	0	r	0	0	1	0	0	203	5.3	6.33333	0	0	0	0	0	0	0	125	2	3	0	1	0.8	4
m	46.4356	SHT	105.034	0	0	0	0	l	0	0	0	0	26.6	345	5.7	2.66667	0	0	0	1	0	0	1	3	1	0	6	1	0.4	2
m	48.6603	ICB	105.452	0	0	0	0	l	0	0	0	0	0.8	313	19.7	18	0	1	0	0	0	0	0	132	2	4	0	1	0.5	2
w	60.9342	MI	115.442	0	0	0	0	r	0	0	1	1	7.3	428	8.2	3.83333	0	0	0	0	0	0	0	9	1	0	13	2	0.6	3
m	56.0685	MI	105.005	0	0	0	0	l	0	0	1	1	9.2	257	5.2	7.96667	0	0	0	0	0	0	0	8	2	3	0	1	0.5	2
m	53.411	MI	93.1329	0	0	0	0	r	0	0	0	0	59.7	466	8.3	3.8	0	0	0	0	0	0	0	1	3	7	2	2	0.5	3
w	43.326	SAB	44.5138	0	0	0	0	r	0	0	0	0	0	365	8.7	7	0	0	0	0	0	0	1	4936	2	3	0	1	0.9	5
w	63.0356	MI	78.9902	0	0	0	0	l	0	0	0	0	5.4	308	8.5	6.16667	0	0	0	0	0	0	0	8	2	4	0	1	0.5	2
w	46.8411	SHT	62.2423	0	0	0	0	r	0	0	0	0	1.2	105	5	12.1	0	0	0	0	0	0	0	4	2	4	0	1	0.8	4
w	79.4384	SHT	69.1387	0	0	0	0	l	0	0	1	1	0	306	9.3	2.76667	0	0	0	0	0	0	0	11	2	4	0	1	0.6	3
m	52.9096	MI	101.549	0	0	0	0	l	0	0	1	0	5.4	520	10.2	3.16667	0	0	0	0	0	0	0	9	1	0	4	1	0.6	3
w	66.8904	MI	97.345	0	0	0	0	l	0	0	0	0	0	207	6.7	23.0667	0	0	0	0	0	0	0	61	2	4	0	1	0.5	3
m	25.1479	SHT	61.6187	0	0	0	0	l	0	0	1	0	8.8	294	4.7	5.03333	0	0	0	0	0	0	0	4	2	3	0	1	0.8
m	25.1479	SHT	47.887	0	0	0	0	r	0	0	1	0	8.8	294	4.7	5.03333	0	0	0	0	0	0	0	4	2	3	0	1	0.8	4
m	57.1123	Meningeom	155.087	0	0	0	0	r	0	0	0	0	1.9	338	6.4	6.46667	0	0	0	0	0	0	0	466	1	0	5	2	0.7	3
w	50.5151	ICB	82.3788	0	0	0	0	l	0	0	1	0	3.5	513	8.6	0.8	0	0	0	0	0	1	0	241	1	0	6	1	1	5
m	62.4877	ICB	69.7806	0	0	0	0	r	0	0	0	0	3.3	264	9.6	6.53333	0	0	0	0	1	0	0	14	2	4	0	1	0.6	3
m	61.9205	MI	97.1025	0	0	0	0	r	0	0	1	0	9.2	492	11.4	2.6	0	0	1	0	1	0	0	316	2	4	0	1	0.3	2
m	45.4219	MI	108.966	0	0	0	0	l	0	0	1	0	9.5	348	12.9	3.8	0	0	0	0	0	0	0	211	2	4	0	1	0.3	2
m	66.6301	MI	80.1706	0	0	0	0	r	0	0	1	1	1.6	182	7	5.56667	0	0	0	0	0	0	0	10	1	0	4	1	0.5	3
w	50.2027	MI	88.9334	0	0	0	0	r	0	0	1	0	3	223	7.8	9.53333	0	0	0	0	1	0	0	115	2	3	0	1	0.5	3
w	68.7507	ICB	89.3308	0	0	0	0	r	0	0	1	0	5.5	370	10.6	2.4	0	0	0	0	0	0	0	2	2	3	0	1	0.3	2
m	61.0247	ICB	41.1642	0	0	0	0	r	1	1	0	0	2.1	288	7.4	5.9	0	0	0	0	0	0	1	591	2	3	0	1	0.3	2
m	38.326	ICB	101.341	0	0	0	0	r	0	0	0	0	0	288	5.8	3.7	0	0	0	0	0	0	0	1219	2	4	0	1	0.7	3
m	56.2986	MI	84.6621	0	0	0	0	r	0	0	1	1	12.7	302	9	2.86667	0	0	0	0	0	0	0	7	2	4	0	1	0.6	3
w	73.1726	MI	79.6043	0	0	0	0	r	0	0	1	0	1.6	158	6.7	10.1333	0	0	0	0	0	0	0	4	2	4	0	1	0.6	3
m	68.0384	MI	71.0452	0	0	0	0	r	0	0	1	0	4.6	319	7.6	3.2	0	0	0	0	0	0	0	8	1	0	5	1	0.6	3
m	72.5342	SHT	79.501	0	0	0	0	r	0	0	0	0	11	162	6.9	2.5	0	0	0	0	0	0	0	4	1	0	6	1	0.3	2
w	51.8685	ICB	86.0374	0	0	0	0	l	0	0	0	0	4.4	291	9.3	9.8	0	0	0	0	0	0	2	1579	2	4	0	1	0.6	3
w	55.1425	SAB	114.767	0	0	0	0	r	0	0	0	0	0	210	5.4	5.9	0	0	0	0	0	0	0	3304	2	4	0	1	0.6	3
m	58.3808	ICB	60.862	0	0	0	0	l	0	0	1	0	6.3	465	12.9	11.9	0	0	0	0	0	0	0	707	3	5	1	1	0.5	3
w	29.1808	MI	68.7754	0	0	0	0	r	0	0	0	0	7.3	473	8.1	4.13333	0	0	0	0	0	0	0	5	2	5	0	1	0.6	3
m	45.989	MI	83.0181	0	0	0	0	r	0	0	0	0	0	237	5.3	4.56667	0	0	0	0	1	0	0	129	1	0	4	1	0.6	3
m	66.0356	MI	58.1372	0	0	0	0	r	0	0	0	0	0	298	6.5	5.23333	0	0	0	0	0	0	0	14	2	4	0	1	0.5	3
w	63.3397	SDH o. Trauma	77.159	0	0	0	0	r	1	0	1	0	2.3	344	9.8	4.23333	0	0	0	0	0	0	0	6	1	0	5	1	1	5
w	42.4192	SAB	23.2001	0	0	0	0	r	0	0	0	0	5.2	371	6.2	4.5	0	0	0	0	0	0	0	396	1	0	4	1	0.9	4
w	47.4822	SAB	62.6694	0	0	0	0	l	0	0	0	0	6.1	463	18.9	3.96667	0	0	0	0	0	0	0	1506	2	4	0	1	0.6	3
m	54.4712	MI	92.1884	0	0	0	0	l	0	0	0	0	10.5	272	7.6	3.86667	0	0	0	0	0	1	0	195	2	4	0	1	0.6	3
m	44.7068	SAB	88.6818	0	0	0	0	r	0	0	0	0	17.5	223	7.5	6.9	0	0	0	0	0	0	0	353	3	3	3	1	0.7	4
w	50.3808	MI	93.4524	0	0	0	0	r	0	0	1	0	1.1	293	8.3	4.2	0	0	0	0	0	0	0	147	2	4	0	1	0.7	3
m	48.1863	MI	57.5317	0	0	0	0	r	0	0	0	0	0	272	6.1	3.9	0	0	0	0	0	0	0	1645	2	5	0	1	0.7	3
m	35.6301	SHT	105.715	0	0	0	0	l	0	0	0	0	0	175	6.5	10.6667	0	0	0	0	0	0	0	583	2	4	0	1	1	5
m	53.3781	MI	82.6734	0	0	0	0	l	0	0	1	0	6	351	6.8	3.66667	0	0	0	0	0	0	0	3	2	4	0	1	0.6	3
m	31	SHT	68.2208	0	0	0	0	l	0	0	0	0	10.5	336	9.5	8.56667	0	0	0	0	0	0	0	14	2	4	0	1	0.4	3
m	54.5808	ICB	104.307	0	0	0	0	l	0	0	1	0	11	328	7.3	6.16667	0	0	0	0	0	0	0	9	2	4	0	1	0.3	2
m	71.6521	MI	86.6127	0	0	0	0	l	1	0	1	0	17.8	292	8	3.3	0	0	0	0	0	0	0	105	1	0	6	2	0.5	3
w	68.063	MI	59.5801	0	0	0	0	r	1	0	1	0	4.6	229	7.3	5.4	0	0	0	0	0	0	0	125	2	3	0	1	0.6	3
m	56.4904	Meningeom	30.4568	0	0	0	0	l	0	0	1	0	6	364	9.8	3.73333	0	0	0	0	0	0	0	2106	2	3	0	1	1	5
m	66.4767	MI	51.9103	0	0	0	0	r	0	0	0	0	2	131	5.6	2.43333	0	0	0	0	0	0	0	282	2	3	0	1	0.6	3
m	62.126	SHT	56.3894	0	0	0	0	l	0	0	0	0	2.2	310	7.9	2.3	0	0	0	0	0	0	0	353	1	0	3	3	0.9
m	62.126	SHT	45.5195	0	0	0	0	r	0	0	0	0	2.2	310	7.9	2.3	0	0	0	0	0	0	0	353	1	0	3	1	0.9	4
m	28.3014	ICB bei AVM	108.718	0	0	0	0	r	0	0	0	0	0	341	8.8	14.7667	0	0	0	0	0	1	3	23	2	7	0	2	0.4	2
m	28.1041	SHT	116.039	0	0	0	0	l	0	0	0	0	3.6	522	7.6	1.6	0	0	0	0	0	0	0	70	2	3	0	1	1	5
m	45.2164	MI	93.7146	0	0	0	0	r	0	0	0	0	0	352	11.2	2	0	0	0	0	0	0	0	100	2	4	0	1	0.8	4
w	51.126	MI	94.37	0	0	0	0	r	1	0	1	0	2.6	432	12.7	6.5	0	0	0	0	0	0	0	8	2	5	0	1	0.6	3
w	28.6192	ICB	80.3884	0	0	0	0	l	0	0	0	0	0	336	6.6	4.13333	0	0	0	0	0	0	0	211	2	4	0	1	0.9	4
m	67.8411	MI	97.6619	0	0	0	0	l	0	0	0	0	5.7	332	9	9.96667	0	0	0	0	0	0	0	2	2	4	0	1	0.5	3
m	60.3205	SHT	54.6342	0	0	0	0	r	0	0	1	0	3.3	272	8.7	4	0	0	0	1	0	0	2	1096	2	4	0	2	0.4	2
m	43.1699	SAB	58.7987	0	0	0	0	l	0	0	1	1	0	219	6.1	5.56667	0	0	1	0	0	0	0	2576	3	2	3	1	1	5
m	23.6877	SHT	67.1509	0	0	0	0	l	0	0	0	0	1.2	384	4.7	3.5	0	0	0	0	0	0	0	3	1	0	5	1	0.6	3
m	23.6877	SHT	47.0328	0	0	0	0	r	0	0	0	0	1.2	348	4.7	3.5	0	0	0	0	0	0	0	3	1	0	4	1	0.6	3
m	62.4575	ICB	86.3224	0	0	0	0	l	0	0	1	0	0.7	118	4.8	7.83333	0	0	0	0	0	0	0	236	1	0	4	1	0.5	3
w	52.3836	Leukoenzephalopazhie	110.877	0	0	0	0	l	0	0	0	0	10.1	156	4.9	6	0	0	0	0	0	0	0	390	3	1	2	1	0.5	3
w	52.3836	Leukoenzephalopazhie	63.7445	0	0	0	0	r	0	0	0	0	10.1	156	4.9	6	0	0	0	0	0	0	0	390	3	1	2	1	0.5	3
m	40.3616	MI	100.01	0	0	0	0	l	0	0	1	0	0	261	10.8	4.26667	0	0	0	0	0	0	0	3	2	3	0	1	0.5	3
w	43.1918	ICB	91.4041	0	0	0	1	r	0	0	0	0	24.9	360	6.5	5.76667	0	0	0	0	0	0	0	487	2	4	0	1	0.4	2
m	60.5973	aSDH o. Trauma	104.019	0	0	0	0	l	0	0	1	0	5.4	86	4	4.36667	0	0	0	0	0	0	0	229	2	5	0	1	1	5
w	9.03014	SHT	205.715	0	0	0	0	r	0	0	0	0	5.2	363	7.5	3.86667	0	0	0	0	0	0	0	20	1	0	10	1	0.5	2
w	51.6658	ICB	55.2984	0	0	0	0	r	0	0	1	0	0.8	302	4.9	4.26667	0	0	0	0	0	0	0	669	3	2	2	1	0.6	3
w	82.1041	SHT	100.949	0	0	0	0	l	0	0	0	0	8.1	411	9.4	9.56667	0	0	0	0	0	0	0	8	2	4	0	1	0.6	3
m	62.5753	MI	81.9151	0	0	0	0	r	0	0	0	0	0	258	10	2.76667	0	0	0	0	0	0	0	94	2	3	0	1	0.6	3
m	28.9589	SHT	79.6496	0	0	0	0	r	0	0	0	0	1	203	5.9	4.4	0	1	0	0	0	0	0	7	2	4	0	1	0.4	2
w	51.3562	SAB	70.6043	0	0	0	0	r	0	0	1	0	26.4	387	10.7	7.23333	0	0	0	0	0	0	0	952	2	4	0	1	0.6	3
w	35.7973	GBM	86.9164	1	1	0	0	l	0	0	0	0	14.6	174	4	8.46667	1	0	0	0	0	0	1	22	1	0	4	1	0.5	3
w	61.7233	MI	93.9291	0	0	0	0	l	0	0	0	0	5.5	278	11.3	3.2	0	0	0	0	0	0	0	194	2	4	0	1	0.6	3
w	55.1945	SHT	76.7919	0	0	0	0	l	0	0	0	0	0.9	274	8.5	6.1	0	0	0	0	0	0	0	377	1	0	4	1	0.6	3
w	54.9479	SAB	88.426	0	0	0	0	l	0	0	1	0	1.1	295	7.5	3.46667	0	0	0	0	0	0	0	1517	2	3	0	1	0.8	4
m	42.8329	SHT	98.8419	0	0	0	0	l	0	0	0	0	7.8	225	9.9	10.5333	0	0	0	0	1	0	0	108	2	7	0	2	0.6	3
w	46.126	SAB	99.7352	0	0	0	0	l	0	0	0	0	2.7	255	8.8	6.56667	0	0	0	0	0	0	0	1773	3	2	1	1	0.6	3
m	30.5753	SHT	109.228	0	0	0	0	l	0	1	0	0	15.6	728	11.6	2.06667	0	0	0	0	0	0	1	2617	2	4	0	1	0.4	2
w	44.1151	SAB	109.668	0	0	0	0	r	0	0	0	0	2.8	323	8.6	5.03333	0	0	0	0	0	0	0	1359	1	0	6	1	0.6	3
m	50.7534	SHT	82.8166	0	0	0	0	r	0	0	0	0	105.6	360	7.9	1.06667	0	0	0	1	1	1	1	14	2	4	0	1	0.4	3
w	66.663	MI	89.3157	0	0	0	0	r	0	0	1	1	4.8	253	7	6.4	0	0	0	0	0	0	0	5	2	4	0	1	0.6	3
m	68.5671	SHT	81.6191	0	0	0	0	r	1	1	1	0	30	268	12.1	4.33333	0	0	0	0	0	0	0	18	1	0	5	1	0.4	2
w	45.1562	ICB	71.3551	0	0	0	0	l	0	0	1	0	25.7	354	13.5	4.96667	0	0	0	0	0	0	0	7	2	4	0	1	0.3	2
m	46.0356	MI	104.96	0	0	0	0	l	0	0	0	0	0	229	8.4	2.4	0	0	0	0	0	0	0	289	2	5	0	1	0.5	3
m	43.2795	SHT	101.613	0	0	0	0	r	0	0	0	0	7.1	243	9.6	3.6	0	0	0	0	0	0	0	7	3	4	5	3	0.5	2
w	74.8849	MI	120.024	0	0	0	0	r	1	0	1	0	12.9	329	4.8	9.33333	1	0	0	0	0	0	0	62	2	4	0	1	0.5	3
w	66.6603	SHT	78.0877	0	0	0	0	r	0	0	0	0	0.7	250	6.6	4.1	0	0	0	0	0	1	0	145	2	4	0	1	0.6	3
w	29.6685	GBM	22.7776	1	1	0	0	l	0	0	0	0	0	286	7.5	0.666667	0	0	0	0	0	0	0	146	1	0	3	1	0.8	4
w	76.9562	MI	112.931	0	0	1	0	l	0	0	1	1	12.4	156	5.1	3.76667	0	0	0	0	0	0	0	4	2	4	0	1	0.6	3
m	56.8438	MI	53.9552	0	0	0	0	l	0	0	0	0	0	403	10.9	15.8333	0	1	0	0	0	0	0	15	2	4	0	1	0.7	3
m	58.1589	SHT	112.379	0	0	0	0	r	0	0	0	0	3.1	206	7.7	4.16667	0	0	1	0	0	0	0	570	2	4	0	1	0.8	4
m	18.874	SHT	105.319	0	0	0	0	r	0	0	0	0	0	187	6.2	3.36667	0	1	0	0	0	0	0	8	2	3	0	3	0.5	3
w	73.1808	MI	90.693	0	0	0	0	r	0	0	0	0	16.2	353	11.9	6.43333	0	0	0	0	0	0	0	118	2	4	0	1	0.4	2
m	73.0493	SHT	87.1242	0	0	0	0	r	1	0	1	1	1.5	212	6.3	10.2	0	0	0	0	0	0	0	6	2	4	0	1	0.4	2
m	73.2548	MI	99.8224	0	0	0	0	r	0	0	1	1	5.2	388	16.1	13.0667	0	0	0	0	0	0	0	101	2	4	0	1	0.6	3
m	65.1699	SHT	93.9004	0	0	0	0	l	0	0	1	0	16.1	275	11.1	3.2	0	0	0	0	0	0	0	3	1	0	6	1	0.4	2
m	62.7342	MI	86.0441	0	0	0	0	r	0	0	0	0	11.9	225	8.9	9.6	0	0	0	0	0	1	0	133	2	4	0	1	0.6	3
m	25.4219	SHT	77.6175	0	0	0	0	l	0	0	0	0	0	247	5.6	3.66667	0	0	0	0	0	0	0	4	1	0	6	1	1	5
m	50.7233	SHT	115.468	0	0	0	0	r	0	0	0	0	2.6	276	7.5	2.43333	0	0	0	1	0	0	1	133	2	4	0	1	0.4	2
m	46	SHT	24.5144	0	0	0	0	r	0	0	0	0	0	305	8.6	7.53333	0	0	0	0	0	0	0	5	2	4	0	1	1	5
m	50.8164	SAB	42.114	0	0	0	0	r	0	1	1	0	0.9	226	8.3	5.03333	0	0	0	0	0	0	0	1196	2	3	0	1	1	5
w	36.3918	MI	112.126	0	0	0	0	l	0	0	0	0	12.6	313	5.5	5.86667	0	0	0	0	1	0	0	14	2	4	0	1	0.5	3
m	33.1753	SHT	154.033	0	0	0	0	r	0	0	0	0	0	216	2.8	3.7	0	0	0	0	0	0	0	1610	3	4	1	1	1	5
w	67.3863	MI	85.6352	0	0	0	0	r	0	0	1	0	0.9	266	7.4	4.76667	0	0	0	0	0	0	0	2	2	8	0	2	0.5	3
m	65.4685	MI	89.7064	0	0	0	0	l	0	0	0	0	3.3	203	7.3	2.93333	0	0	0	0	0	0	0	5	1	0	8	1	0.4	2
m	66.8219	aSDH	107.109	0	0	0	0	l	0	0	1	0	10.7	492	14.7	2.33333	0	0	0	0	0	0	0	88	2	3	0	1	0.7	3
m	50.3233	SHT	73.5476	0	0	0	0	l	0	0	0	1	1.6	358	8.6	3.33333	0	0	0	0	0	0	0	3	1	0	4	1	0.8	4
m	60.8822	aEDH	71.718	0	0	0	0	l	0	0	0	0	16.6	219	8.9	5.6	0	0	0	0	0	0	3	1269	2	7	0	2	0.9	4
w	56.2849	SHT	106.262	0	0	0	0	l	0	0	0	0	0	360	5.5	11.7667	0	0	0	0	0	0	0	588	2	3	0	1	0.8	4
m	63.5534	MI	74.2783	0	0	0	0	r	0	0	1	0	0	304	7.3	3.43333	0	0	0	0	0	0	0	5	2	4	0	1	0.5	3
m	71.1973	SHT	64.1445	0	0	0	0	l	0	0	0	0	4	221	6.3	6.6	0	0	0	0	0	0	0	163	2	4	0	1	0.7	3
w	65.937	MI	90.6632	0	0	0	0	l	0	0	1	1	1.3	262	9.2	4.7	0	0	0	0	0	0	0	1178	2	5	0	1	0.6	3
w	47.6986	MI	81.6884	0	0	0	0	r	0	0	1	1	0	391	8	3.4	0	0	0	0	0	0	0	214	2	3	0	1	0.7	3
w	74.8767	aSDH	105.102	0	1	1	0	r	1	0	1	0	1.5	126	11.1	6.33333	0	0	0	0	0	0	0	60	2	4	0	1	0.9	4
w	32.0493	SAB	98.4753	0	0	0	0	l	0	0	0	0	1.6	367	8.3	5.86667	0	0	0	0	0	0	0	135	1	0	6	1	0.6	3
w	44.9836	MI	65.7692	0	0	0	0	l	0	0	0	0	6.1	436	9.5	3.46667	0	0	0	0	0	0	0	126	2	3	0	1	0.6	3
m	56.4658	ICB	64.0383	0	0	0	0	r	0	0	1	0	15.5	245	9.2	5.06667	0	0	0	0	0	0	0	8	2	4	0	1	0.3	2
m	44.5534	SHT	107.799	0	0	0	0	l	0	0	0	0	5.1	517	8.3	4.13333	0	0	0	0	0	0	0	146	2	4	0	1	0.5	3
w	63.5342	SHT	88.1535	0	0	0	0	r	1	0	1	0	79.6	309	11.2	2.36667	0	0	0	1	0	0	2	770	2	5	0	1	0.04	2
w	48.4932	MI	90.513	0	0	0	0	r	0	0	1	0	10	157	5.4	4.26667	0	0	0	0	0	0	0	100	2	3	0	1	0.6	3
w	46.537	SAB	86.7137	0	0	0	0	r	0	0	1	0	8.2	254	9.4	5.6	0	0	0	0	0	0	0	3728	2	3	0	1	0.7	3
m	72.5671	SHT	54.9678	0	0	0	0	l	1	0	1	1	0.8	262	7.1	6.93333	0	1	0	0	0	0	0	17	2	3	0	1	0.5	3
w	73.5836	aSDH	88.8757	0	0	0	0	l	0	0	0	0	2.2	214	8.6	5.56667	1	0	0	0	0	0	0	364	2	4	0	1	0.7	3
m	67.4	MI	84.2625	0	0	0	0	r	0	0	1	1	12.5	271	6.3	5.16667	0	0	0	0	0	0	0	4	2	3	0	1	0.6	3
m	30.2904	SAB	107.038	0	0	0	0	r	0	0	0	0	7.7	283	6.4	4.36667	0	0	0	0	0	0	0	6	2	3	0	1	0.4	2
w	48.9808	SAB	69.9887	0	0	0	0	l	0	1	0	0	0	383	6.6	4.73333	0	0	0	0	0	0	0	8	2	4	0	1	0.5	3
m	52.9479	SHT	75.4699	0	0	0	0	r	0	0	0	0	2.5	309	9	5	0	0	0	0	0	0	0	422	2	4	0	1	1	5
m	65.5781	SHT	81.942	0	0	0	0	r	0	0	0	0	16.9	365	8.5	3.8	0	0	0	0	0	1	0	5	2	4	0	1	0.4	2
w	47.1644	SAB	110.516	0	0	0	0	l	0	0	0	0	0.4	229	4.8	2.73333	0	0	0	0	0	0	0	570	1	0	6	1	0.6	3
w	77.0767	MI	75.1997	0	0	0	0	r	0	0	1	0	0	283	11.2	8.1	0	0	0	0	0	0	0	41	2	4	0	1	0.6	3
w	55.1205	MI	69.2414	1	1	1	0	r	0	0	1	0	0	243	8.3	8.1	1	0	0	0	0	0	0	920	2	6	0	1	0.7	3
